# Supplementary material for: The N-Alkylation of Agelastatin A Modulates Its Chemical Reactivity
Source: Molecules. 2023 Sep 27;28(19):6821. doi: 10.3390/molecules28196821 (PMC10574546; doi:10.3390/molecules28196821)
Supplement: Supplementary file 1 [file molecules-28-06821-s001.zip]

Archive with 1 entries (1 files):
- molecules-2611392-supplementary.pdf
